# Supplementary material for: Early and late effects of pharmacological ALK inhibition on the neuroblastoma transcriptome
Source: Oncotarget. 2017 Nov 6;8(63):106820–32. doi: 10.18632/oncotarget.22423 (PMC5739776; doi:10.18632/oncotarget.22423)
Supplement: Supplementary file 2 [file oncotarget-08-106820-s002.xlsx]

## Sheet: summary_table
genes	60'	120'	240'	360'
	logFC	logFC	logFC	logFC
ABCA1	-	-	-	1.29514
ABCA12	-	-	1.2978	1.3796
ABCB7	-	-	-	0.551549
ABHD4	-	-	1.24237	1.31735
ABLIM2	-	-	-	0.925644
ABTB1	-	-	1.58808	1.81892
ACACB	-	-	-	0.981932
ACRBP	-	-	0.972486	1.35241
ADAM19	-	-	-1.10565	-1.33544
ADAMTS9	-	-	-	0.744304
ADAMTS9-AS2	-	-	-	1.23085
ADM	2.22765	3.38694	3.53582	3.18983
ADM2	-	-	-0.868805	-
AEN	-	-	-0.868703	-0.871561
AFDN-AS1	-	-	-	0.947946
AIMP2	-	-	-	-0.69811
AJAP1	-	-	-1.11626	-1.6821
AK4P3	-	-	-	-1.30361
AKAP1	-	-	-	-0.740591
ALDH1B1	-	-	-1.04621	-1.14609
ALDH6A1	-	-	-	0.707553
ALX1	-	-	0.809061	0.744576
AMD1	-	-	-0.842386	-1.21322
ANK3	-	-	-	1.08892
ANKRD28	-	-	-	0.659514
AP5S1	-	-	0.63968	-
APOBEC3G	-	-	-	0.751252
APPL2	-	-	-	0.839283
ARC	-	-	-1.34138	-1.2397
ARFGEF3	-	-	1.69089	1.66484
ARHGAP25	-	-	-0.777847	-0.911791
ARHGAP26	-	-	-	-0.66273
ARHGEF3	-	-	1.30936	-
ARL4AP2	-	-	-	-0.941661
ASIC1	-	-	-0.796961	-1.07912
ATCAY	-	-	-	0.59286
ATF3	-	-	-1.45416	-1.73348
ATG101	-	-	-0.711846	-
ATG14	-	-	0.862221	0.915332
ATG2B	-	-	0.813912	-
ATP5G1P5	-	-	-	-0.560412
ATP6V1G2	-	-	-	0.910551
AUH	-	-	0.770742	0.868437
AUNIP	-	-	-0.945759	-1.19529
AUTS2	-	-	-	-0.711301
AVIL	-	-	-	1.0051
B3GALT2	-	-	1.13824	-
B3GNT5	-	-	-0.787167	-1.14455
B4GALNT1	-	-	-	-0.693086
B4GALT2	-	-	-	-0.668047
BAIAP2L2	-	-	-	1.08127
BATF3	-	-	-1.39935	-1.84562
BAZ1A	-	-	-	-0.789277
BCL11A	-	-	-	0.76504
BCL11B	-	-	1.9605	2.30085
BCL2	-	-	-	-1.0447
BCL2L11	-	-	0.612193	0.624633
BCL6	-	-	1.37556	1.67277
BDKRB2	-	-	-1.13973	-
BEGAIN	-	-	-1.36818	-1.2452
BEND3	-	-	-	-1.30269
BEND7	-	-	-	1.01031
BIK	-	-	-	1.1965
BLVRA	-	-	-	-0.545163
BMF	-	-	1.60932	2.02995
BRD8	-	-	1.00427	0.960677
BRSK2	-	-	-	-0.919825
BTBD11	-	-	-1.02572	-1.60599
BTG1	-	-	1.38011	1.06458
BYSL	-	-	-	-0.817264
BZW1	-	-	-	-0.82844
BZW1P1	-	-	-	-0.8897
C10orf82	-	-	-	1.0417
C11orf24	-	-	-0.606032	-0.75916
C14orf169	-	-	-0.874278	-1.04019
C15orf39	-	-	-	-1.2139
C16orf86	-	-	-	1.15535
C1QL1	-	-	-0.960932	-0.972957
C1QTNF9B	-	-	-	1.15099
C20orf24	-	-	-	-0.572592
C21orf2	-	-	-0.659693	-
C7orf50	-	-	-	-0.697918
C8orf31	-	-	-	-1.3989
C8orf48	-	-	-	-0.903254
CALHM2	-	-	0.711934	1.04893
CAMK1G	-	-	-	1.82164
CARTPT	-	-	-	1.23374
CASC15	-	-	0.668516	0.669823
CBX7	-	-	1.35241	1.43217
CCDC146	-	-	-	0.909274
CCDC174	-	-	0.841795	0.707605
CCDC184	-	-	-1.02452	-
CCDC28A	-	-	1.49708	1.37047
CCDC6	-	-	0.825347	0.743398
CCDC77	-	-	0.992509	0.692234
CCDC88C	-	-	-	-2.1795
CCNDBP1	-	-	-	0.613747
CCNE1	-	-	-0.851423	-0.88236
CCNG2	-	-	-	1.25197
CCNL2	-	-	-	0.611422
CD82	-	-	-	1.16925
CD83	-	-	-0.585789	-
CDC25A	-	-	-0.792253	-0.899298
CDC42EP2	-	-	-0.851435	-
CDCA7	-	-	-	-0.909758
CDH11	-	-	-1.38928	-2.13322
CDH18	-	-	1.36116	2.24842
CDK2AP1	-	-	-	-0.605051
CDKN1A	-	-	-1.10264	-1.38261
CDR2	-	-	-1.33	-1.04838
CDR2L	-	-	-0.987369	-
CEBPG	-	-	-	-0.642684
CELF6	-	-	0.640964	0.835263
CFHR4	-	-	1.0146	1.37087
CHAC1	-	-	-1.07347	-0.768572
CHAC2	-	-	-	-1.02761
CHKA	-	-	-	-0.724981
CHODL	-	-	-	-0.737245
CHPF2	-	-	-1.09761	-0.720213
CHRNA10	-	-0.779747	-0.806841	-
CHST11	-	-	-1.14518	-1.41417
CHST7	-	-	-	0.888972
CHST8	-	-	-1.00129	-
CHSY1	-	-	-0.8604	-0.794314
CIR1	-	-	1.28495	0.946235
CITED2	-	1.81591	1.95058	2.05565
CLK4	-	-	1.20172	-
CMC2	-	-	-	-0.595917
CMTM7	-	-	-	-0.738628
CNTNAP3	-	-	1.32724	1.33348
COA7	-	-	-0.864779	-0.872956
COMMD5	-	-	-	-0.611476
COQ8A	-	-	1.13384	1.30606
CPAMD8	-	-	-	1.00137
CPSF6	-	-	-	-0.603911
CREB3L4	-	-	1.09294	1.33627
CREBRF	-	-	1.77692	1.70784
CRELD2	-	-	-	-0.893194
CRIPT	-	-	-	0.713536
CROT	-	-	-	0.644032
CSNK1D	-	-	-0.887501	-
CTDSP2	-	-	1.09334	1.00117
CTSF	-	-	1.42544	1.6616
CTSO	-	-	-	1.06747
CWF19L2	-	-	0.616761	-
CXCR4	-	-0.999049	-1.31955	-1.49776
CXXC4	-	-	1.2081	1.15565
CYB561	-	-	-1.63897	-1.19979
CYB5R2	-	-	-	-0.721863
CYCS	-	-	-	-0.918521
CYHR1	-	-	-0.636939	-
CYP1B1	-	-	2.55519	2.93962
CYP3A5	-	-	0.921473	1.03468
CYP3A7	-	-	0.88213	0.920831
D2HGDH	-	-	-	0.642082
DACH1	-	-	1.18505	0.872044
DBP	-	-	-	0.882442
DCAF8	-	-	-	0.791527
DCLK3	-	-	1.39056	1.20335
DDX21	-	-	-	-0.548247
DDX28	-	-	-	-0.550829
DEGS1	-	-	-	-0.689981
DEPTOR	-	-	-	1.29916
DGCR14	-	-	-0.751695	-0.677515
DGCR8	-	-	-0.901381	-0.915395
DIDO1	-	-	-1.14674	-0.769899
DIO2	-	-	1.2607	1.6663
DIO3	-	-	-1.33417	-2.22945
DIO3OS	-	-	-1.50016	-1.53905
DIRC3	-	-	1.01605	0.980067
DISP1	-	-	-	0.768743
DKK1	-	-1.60757	-1.54358	-1.5299
DLC1	-	-	0.995485	1.13259
DLG2	-	-	-	1.09825
DLL1	-	-	-	0.943362
DMD	-	-	0.823506	-
DNAJB11	-	-	-	-1.21771
DNAJC3	-	-	-	-0.787668
DNLZ	-	-	-	-0.625929
DOCK9	-	-	-	-0.989493
DOCK9-AS2	-	-	-	-0.777745
DPF1	-	-	-0.853363	-0.850737
DPH3	-	-	-	-0.825429
DPYSL3	-	-	-	-1.31871
DRAM1	-	-	-	-1.02339
DRGX	-	-	-0.733817	-
DTX1	-	-	-0.844804	-
DTX3L	-	-	-	-0.775425
DUBR	-	-	-	-0.669334
DUSP16	-	-	-0.825461	-0.736614
DUSP26	-	-	1.30352	0.819168
DUSP4	-	-1.35097	-2.76745	-2.72088
DUSP5	-	-0.887466	-1.42905	-1.44985
DUSP6	-	-4.17924	-4.31154	-4.48672
DUSP8	-	-	-1.17204	-
DYX1C1-CCPG1	-	-	0.983677	0.993981
E2F2	-	-	-	-0.709822
EAPP	-	-	1.17978	0.849619
EFNB2	-	-	-1.69954	-2.14737
EIF2D	-	-	-	0.595587
EIF3J-AS1	-	-	0.690156	0.5634
EMC8	-	-	-	-0.604824
ENC1	-	-	-1.20916	-1.4292
ENPP2	-	-	-	1.96901
ENSA	-	-	-	-0.817966
EP400NL	-	-	-1.15011	-
EPC2	-	-	0.725274	-
EPG5	-	-	0.62659	0.708666
EPHB3	-	-	-0.947399	-
ERCC5	-	-	0.76832	0.93582
ETS2	-	-	0.842416	-
ETV1	-	-	-	-1.88237
ETV5	-	-	-1.7982	-2.72094
EXOC1	-	-	-	0.494857
EXTL3	-	-	-	-0.520624
EXTL3-AS1	-	-	0.716683	-
EZH1	-	-	-	0.654128
FAM105A	-	-	-	-1.06719
FAM111B	-	-	-	-1.08683
FAM117A	-	-	0.824659	0.702407
FAM118B	-	-	-	-0.747522
FAM127C	-	-	-	-0.783561
FAM129B	-	-	-	-0.941915
FAM134B	-	-	0.688111	0.553126
FAM167A-AS1	-	-	-0.945656	-0.988668
FAM214A	-	-	1.31647	1.56896
FAM227B	-	-	-	0.765338
FAM229B	-	-	-	1.18294
FAM35A	-	-	-	-0.688728
FAM46A	-	1.52706	2.10996	1.58509
FAM47E	-	-	1.00583	1.1002
FAM57A	-	-	-0.793375	-0.659729
FAM58A	-	-	-	-0.729559
FAM63A	-	-	1.24239	1.43206
FAM65C	-	-	2.26137	2.97538
FAXDC2	-	-	2.32119	2.39371
FBLIM1	-	-	-0.853995	-
FBXL18	-	-	-0.636436	-
FBXL4	-	-	0.805226	-
FBXO25	-	-	-	1.1564
FBXO32	-	-	2.69029	2.38549
FEN1P1	-	-	-0.673053	-0.702072
FEV	-	-	-0.937504	-0.904751
FIGN	-	-	0.895256	-
FJX1	-	-0.810016	-1.64896	-1.81276
FKBP5	-	-	-	-0.733941
FOXC1	-	-	-1.16071	-1.04747
FOXK1	-	-	0.807846	0.684927
FOXK2	-	-	-0.726026	-
FOXO1	-	-	0.897367	1.23394
FOXO4	-	-	-	1.14081
FOXP1	-	-	1.05421	1.23338
FRAT1	-	-	1.49043	1.34013
FRMD3	-	-	-1.58965	-2.42548
FRZB	-	-	0.711819	0.845269
G3BP1	-	-	-	-0.854926
GAB2	-	-	-	0.618977
GABARAPL1	-	-	0.932753	1.11708
GADD45A	-	-0.975138	-0.742597	-
GAREM2	-	-	-	-1.06465
GATA6	-	-	-	1.13909
GCLC	-	-	0.700987	-
GDF10	-	-	-1.90475	-1.47049
GDF15	-	-	-1.36124	-1.7115
GDPD1	-	-	-	0.850296
GEM	-	1.30631	1.32444	1.01809
GFOD1	-	-	-	-0.618784
GJC2	-	-	-	-0.833765
GJD2	-	-	-0.888654	-0.693935
GLCCI1	-	-	1.02589	0.673485
GLIS1	-	-	1.70162	2.4544
GLUL	-	-	-	0.668503
GMNN	-	-	-	-0.562575
GNB1L	-	-	-0.85204	-
GNG8	-	-	-0.710993	-
GPATCH4	-	-	-	-0.915325
GPR146	-	-	1.49869	1.68135
GPR19	-	-0.94932	-	-
GPT2	-	-	-0.915508	-0.695669
GRB14	-	-	-	-0.767307
GRIA2	-	-	1.30968	1.44933
GRM8	-	-	-	0.986366
H1FX-AS1	-	-	0.832068	0.711489
HABP4	-	-	-	-0.53438
HBP1	-	1.40911	1.751	1.5886
HDAC5	-	-	0.67665	0.828508
HECA	-	-	1.39802	1.3018
HGF	-	-	0.694159	-
HILPDA	-	-	-0.71769	-0.823354
HIST1H1C	-	-	-	0.887098
HIST1H2AC	-	-	2.09818	2.06691
HIST2H2AA3	-	-	0.93611	1.0148
HIST2H2AA4	-	-	-	0.844569
HIST3H2A	-	-	-	0.821055
HIVEP1	-	-	-0.945386	-
HIVEP3	-	-	-1.32854	-
HK2	-	-	-	-1.96845
HMGB3	-	-	-	-0.673662
HMGB3P6	-	-	-	-0.785787
HMGCL	-	-	-	1.01142
HN1	-	-	-	-0.640642
HOXB2	-	-	0.987312	1.03676
HOXC8	-	-	-	-0.971101
HOXD10	-	-	-	1.39851
HPDL	-	-	-	-1.00248
HPRT1	-	-	-	-0.625614
HS3ST2	-	-	-2.21765	-2.66969
HS6ST1	-	-	-1.36545	-1.61549
HSPA2	-	-	-0.650418	-0.796879
HSPA4	-	-	-	-0.962219
HSPA5	-	-	-	-1.91101
HTR1E	-	-	-1.05962	-
HYAL2	-	-	-	-0.661303
ICAM2	-	-	-	-1.21496
ID1	-	-1.63562	-	-
IDI1	-	-	-	-1.12884
IFIT5	-	-	-	-0.701946
IFT172	-	-	-	0.540018
IGDCC3	-	-	-	-1.28822
IGFN1	-	-	-	0.88225
IKZF2	-	-	1.14538	1.0953
IL15	-	-	0.727523	-
IL17RD	-	-	-	-0.885275
IL21R-AS1	-	-	0.866277	0.885578
IMPDH1	-	-	-	-1.0138
INS	-	-	-1.39989	-
INSR	-	-	-	0.682862
IP6K2	-	0.648681	0.969655	1.05511
IRF2BPL	-	-	-0.923999	-
IRS2	-	-	-0.92609	-1.08959
IRX5	-	-0.969902	-0.789501	-
ISG20	-	-	-	-0.636994
ISLR	-	-	-1.65791	-2.53389
ITPKA	-	-	-0.761223	-0.63407
JADE2	-	-	0.600159	0.948264
JAK3	-	-	-	1.03089
JAKMIP1	-	-	-	-1.67887
JARID2	-	-	0.947939	-
JMJD4	-	-	-	-0.644571
KATNAL2	-	-	-	1.22133
KCNK10	-	-	-1.27843	-1.60423
KCNK7	-	-	-	-0.779883
KCTD11	-	-	-	0.947332
KDM5B	-	-	-	0.75979
KDM6A	-	-	1.01249	0.847772
KITLG	-	-	-	-1.58391
KLF11	-	-	-0.713564	-0.819107
KLF3	-	-	0.597514	-
KLF7	-	-	-1.39106	-
KLF9	-	-	1.57852	1.7177
KLHDC8A	-	1.48462	2.22581	2.00809
KLHDC9	-	-	0.876567	1.17557
KLHL18	-	-	-0.675824	-
KLHL24	-	-	1.61158	1.65916
KLK4	-	-	1.08862	1.74564
KLKP1	-	-	-	1.4596
KPNA3	-	-	-	-0.708101
LAMP5	-	-	-	-1.04187
LBH	-	-	-1.00937	-1.41917
LCMT2	-	-	-0.781849	-0.877862
LDLR	-	-	-	-1.13669
LETMD1	-	-	-	0.639746
LHFPL2	-	-	-1.0023	-0.784692
LIF	-	-	-0.879578	-0.936719
LIN28B	-	-	-	-0.677307
LINC00174	-	-	-	0.848822
LINC00632	-	-	1.43603	1.52535
LINC01270	-	-	-	0.951437
LNPEP	-	-	-	0.992208
LRBA	-	-	0.648876	0.801948
LRFN4	-	-	-0.910473	-1.01227
LRP4	-	-	1.26724	1.44059
LRRC20	-	-	-	-0.713445
LRRC4	-	-	-1.15454	-1.2222
LRRC55	-	-	-1.54498	-1.37425
LRRC73	-	-	-	0.578913
LRRN2	-	-	-0.801327	-0.730483
LRRN3	-	-	-	1.02999
LRRTM2	-	-	2.06369	1.86263
LTV1	-	-	-	-0.930036
LZTS1	-	-	-1.45879	-1.15787
MAB21L1	-	1.10267	1.09973	0.926849
MANBA	-	-	-	0.760998
MANF	-	-	-	-1.46584
MAOA	-	-	-	0.824348
MAP2K4	-	-	-	-0.507495
MAP3K1	-	-	-0.926292	-1.21459
MAP6D1	-	-	-0.726961	-0.64332
MAP7	-	-	-	0.796901
MAPK10	-	-	-	1.27117
MAPK7	-	-	-0.66193	-
MAPRE1	-	-	-	-0.584934
MAST4	-	-	-	-0.834835
MAT2A	-	-	-0.843055	-0.824389
MBNL2	-	-	1.45377	1.25124
MBTD1	-	-	0.792519	0.718029
MC1R	-	-	-	0.735049
MCM10	-	-	-	-0.70272
MEG8	-	-	-1.2061	-
MET	-	-	0.984709	0.9889
METTL1	-	-	-	-0.937524
METTL21A	-	-	-	-0.864624
METTL7A	-	-	0.922942	0.923027
MFSD2A	-	-	-	-2.34496
MGAT4C	-	-	1.2948	1.57576
MICALCL	-	-	-	-0.965703
MID1	-	-	-1.34373	-1.26906
MIDN	-	-1.11089	-1.19908	-0.728074
MINOS1	-	-	-	-0.526111
MIR7-3HG	-	-	-	-1.03626
MIR9-3HG	-	-	-1.13949	-1.04715
MKRN1	-	-	-	0.71291
MORN3	-	-	0.94085	1.13691
MORN4	-	-	-	0.533304
MPC1	-	-	-	-0.96483
MPP6	-	-	-	-0.838896
MPV17L2	-	-	-	-1.10057
MRPL14	-	-	-	-0.637769
MRPS35	-	-	0.5936	-
MRVI1	-	-	0.934105	1.10687
MSC	-	-	-1.38793	-1.31468
MTFP1	-	-	-	-0.731915
MXI1	-	-	-	1.95572
MYC	-	-1.48354	-1.11609	-
MYCN	-	-1.54635	-1.98356	-1.64824
MYT1	-	-	1.1711	1.29348
N4BP2L1	-	-	1.85702	1.94131
NABP1	-	-	-	-1.09136
NACAD	-	-	-0.682421	-
NANOS1	-	-	-0.885637	-1.22672
NAV2	-	-	-	-1.23485
NBL1	-	-	-	-0.648488
NBR1	-	-	0.934082	1.0077
NDNF	-	-	0.862004	1.23898
NDRG1	-	-	1.82399	2.17493
NECTIN1	-	-	-0.703373	-0.786245
NEUROD4	-	-	1.26217	1.35024
NIP7	-	-	-	-0.706279
NIT1	-	-	-	0.720238
NOA1	-	-	-	0.643378
NOL12	-	-	-	-0.622426
NOL4	-	-	0.868374	-
NOP16	-	-	-	-0.904161
NR4A3	-	-	-	0.889368
NRXN1	-	-	-	0.663315
NSUN2	-	-	-	-0.792594
NSUN4	-	-	0.580753	-
NTNG1	-	-	-	1.33125
NUP50	-	-	-0.851223	-
NUP50-AS1	-	-	-	-0.663631
NXT1	-	-	-0.821577	-0.987499
NYAP2	-	-	1.29856	-
OOEP	-	-	0.894947	-
ORAI3	-	-	-	0.809592
OSBPL10	-	-	1.24183	1.25934
OTOP1	-	-	-0.905065	-0.686084
OTUD1	-	1.20505	1.35586	1.27136
P2RX4	-	-	-	0.665869
P2RX7	-	-	1.8053	1.68128
P2RY6	-	-1.01041	-1.34477	-0.875178
PAK5	-	-	0.871079	0.73224
PANX1	-	-	-0.660017	-0.837818
PARP9	-	-	-1.10665	-1.18562
PBX1	-	-	-	0.74277
PBXIP1	-	-	1.05944	1.57818
PCDH17	-	-	1.4904	-
PCDH20	-	1.0914	1.92216	1.38338
PCDH8	-	-	-	1.63696
PCDHB9	-	-	-	0.66622
PCMTD2	-	-	1.03722	1.13235
PCSK1	-	-	0.593561	0.685563
PDE3B	-	-	-	-0.698423
PDE4B	-	-	-	0.66979
PDK2	-	-	-	1.61863
PDLIM3	-	-	-	-1.13089
PDZD2	-	-	-	-0.999923
PDZRN3	-	-	1.46922	1.388
PELO	-	-	-0.598905	-0.570478
PER1	-	-	-0.655645	-
PER2	-	-	-1.10435	-
PGAM1	-	-	-	-0.786321
PGAM2	-	-	-	0.927699
PGF	-	-	-1.74258	-1.28859
PHF23	-	-	-0.572401	-
PHLDA3	-	-	-0.94517	-
PI15	-	-	-	-1.15279
PIGW	-	-	-	-1.01361
PIK3IP1	-	1.54786	2.13682	2.3259
PIK3R1	-	-	-1.00568	-1.12434
PIM1	-	-	1.17387	-
PINK1	-	-	-	0.664949
PIRT	-	-	-1.46218	-1.1846
PKDCC	-	-	-	0.980573
PKIA	-	-	-0.718492	-1.03211
PLAG1	-	-	1.04843	1.4095
PLCD1	-	-	0.969098	1.50496
PLCL1	-	-	1.12275	0.823566
PLEKHM3	-	-	0.916074	-
PLPP3	-	-	-1.62687	-2.09061
PLPPR4	-	-	0.574638	-
PMEPA1	-	-0.844276	-	-
PMM2	-	-	-	-0.717627
PNO1	-	-	-	-1.06102
PNP	-	-	-	-0.698793
PNRC1	-	1.32245	1.73918	1.55497
POLD4	-	-	-	0.922521
POLR3H	-	-	-	-0.874184
POLR3K	-	-	-	-0.78091
PPAT	-	-	-	-0.971016
PPEF1	-	-	-0.8662	-1.38551
PPFIBP2	-	-	-0.942171	-0.955723
PPIF	-	-	-0.642556	-0.93175
PPP1R13B	-	-	-1.22732	-1.00187
PPP1R16B	-	-	-1.46289	-1.50585
PPP1R1C	-	-	-	0.653085
PPP1R3C	-	-	-	-0.84076
PPP2CA	-	-	-	-0.700899
PPP2R2D	-	-	-0.731225	-
PPP2R5B	-	-	-0.971944	-0.614182
PPRC1	-	-	-1.08685	-1.20766
PRDM12	-	-	-1.20593	-1.1401
PRKAB2	-	-	0.811546	0.688536
PRKACB	-	-	0.842702	0.766387
PRKCD	-	-	-0.747467	-
PRMT6	-	-	-	-0.557188
PRRT1	-	-	0.90197	-
PRRT4	-	-	-1.46034	-2.09982
PTPN9	-	-	-	-1.00322
PTPRD	-	-	0.894188	1.31782
PTPRE	-	-	-1.08727	-1.31346
PUM1	-	-	0.64129	-
PUS1	-	-	-0.805886	-0.888959
PUS7	-	-	-	-1.17724
PWWP2B	-	-	-0.997141	-0.719532
PYCR1	-	-	-	-0.623829
RAB11FIP5	-	-	-0.66806	-
RAB21	-	-	-	-0.538856
RAB3IL1	-	-	-0.865198	-
RAI1	-	-	-0.999385	-
RAI2	-	-	0.892752	0.821728
RAPGEF4	-	-	-	1.412
RASEF	-	-	-	-1.21357
RASGRP2	-	-	-	1.27645
RBL2	-	-	-	0.822746
RBM11	-	-	0.724553	0.7832
RBM12	-	-	-	-0.708087
RD3	-	-	-0.986982	-1.55959
RELT	-	-	-1.11828	-1.26113
RET	-	-	-	-0.921825
RFPL2	-	-	-	1.19854
RGS16	-	-	-1.64983	-1.70189
RGS19	-	-	-0.603402	-0.854854
RGS2	-	-	-0.844294	-1.13965
RHOB	-	-1.13854	-1.07517	-
RHOBTB1	-	-	1.77551	1.64499
RHOBTB2	-	-	-0.85344	-0.730674
RICTOR	-	-	1.34489	1.01456
RILPL2	-	-	0.639266	0.610891
RIMKLA	-	-	-	-0.603308
RINL	-	-	-	-1.10186
RN7SL657P	-	-	-	-0.701912
RND3	-	-	-1.51198	-2.052
RNF122	-	-	-	0.906159
RNF207	-	-	-	-0.663195
RNF219	-	-	-	-0.723328
ROBO2	-	-	-	1.06354
RPS6KA2	-	-	-	-1.25359
RPS6KA5	-	-	-	0.853539
RRP15	-	-	-	-0.816847
RRS1	-	-	-0.94043	-1.46832
RTN4R	-	-	-	-1.13625
RUNDC3B	-	-	0.929469	-
RYR2	-	-	-	0.923588
S1PR2	-	-	-0.944331	-0.60777
SACS	-	-	-	-0.729758
SAMD13	-	-	0.793861	-
SAMD4A	-	-	-0.689004	-
SAPCD2	-	-	-	-0.75142
SATB1	-	-	0.655095	-
SCML4	-	-	1.5589	1.93398
SCN1A	-	-	0.814876	-
SCRT2	-	-	-2.05434	-2.22115
SDC1	-	-	-0.882819	-1.28581
SDF2L1	-	-	-1.2182	-1.77996
SERPINF1	-	-	0.538289	0.812786
SERTAD4-AS1	-	-	1.51324	1.49008
SESN3	-	-	1.15606	1.2804
SETDB2	-	-	0.774311	-
SGCD	-	-	-	0.781492
SGSH	-	-	-	0.953794
SH3RF1	-	-	-1.1445	-1.52298
SHB	-	-	-1.39147	-1.06881
SHC3	-	-	-0.924308	-2.55209
SHC4	-	-	-1.10691	-0.961692
SHROOM3	-	-	-1.38771	-1.56824
SIPA1L1	-	-	-	-0.770958
SLBP	-	-	-	-0.670448
SLC12A6	-	-	-	1.14098
SLC1A5	-	-	-0.985892	-1.20982
SLC20A1	-	-	-	-0.864785
SLC25A10	-	-	-	-0.709729
SLC25A19	-	-	-	-0.641735
SLC25A27	-	-	1.529	1.9602
SLC26A11	-	-	-	0.628659
SLC27A1	-	-	0.668429	0.926144
SLC32A1	-	-	-	-1.20902
SLC35A4	-	-	-	-0.794584
SLC35C1	-	-	-0.900575	-
SLC35D3	-	-0.73917	-0.570772	-
SLC35F5	-	-	0.823254	-
SLC52A2	-	-	-	-0.716762
SLC6A12	-	-	-	1.38928
SLC6A15	-	-	0.640571	0.719655
SLC6A8	-	-	-1.04945	-1.03337
SLC7A11	-	-	-	-0.931221
SLC9A8	-	-	-	0.612332
SLITRK6	-	-	1.55824	1.51496
SLU7	-	-	1.0121	0.882513
SMCO4	-	-	-1.72941	-1.9364
SMCO4P1	-	-	-1.03109	-1.23659
SMIM12	-	-	-	-0.632175
SMPDL3A	-	-	1.18566	0.910235
SNAI1	-	-	-	1.01189
SNHG15	-	-	-	-0.798259
SNHG16	-	-	-	-0.662488
SNN	-	-	-0.786039	-0.752845
SNORA13	-	-	0.959244	0.910437
SNORA64	-	-	-0.694883	-0.865846
SNORA7B	-	-	0.647176	0.545128
SNX25	-	-	-	-0.790242
SOCS1	-	-	1.21362	1.05312
SOCS2	-	-	0.898936	0.861104
SORL1	-	-	-	1.00903
SPATA2L	-	-	-1.08567	-
SPDYE5	-	-	0.974574	-
SPRED1	-	-	-1.83956	-2.08109
SPRED2	-	-	-2.06018	-2.24765
SPRY2	-	-1.20102	-1.22668	-1.22
SPRY4	-	-2.90398	-4.62727	-4.56308
SPRYD4	-	-	-	-0.725362
SPTSSA	-	-	-	-0.744209
SREBF1	-	-	-	-0.5039
SRFBP1	-	-	-	-0.785784
SRP14-AS1	-	-	-	0.825669
SRXN1	-	-	-	-0.81503
ST3GAL1	-	-	-1.51538	-
ST8SIA4	-	-	1.52348	1.22761
STAG2	-	-	0.669396	-
STAMBPL1	-	-	0.83092	-
STARD4	-	-	-	-1.4388
STON1	-	-	-	1.66825
STXBP3	-	-	0.765547	0.632759
SYNE1	-	-	-	0.562267
TAF4B	-	-	1.05722	-
TANC1	-	-	0.981937	0.978752
TATDN3	-	-	-	0.793938
TBC1D16	-	-	-	-0.844239
TBC1D2	-	-	-	0.615765
TCF15	-	-	-0.866291	-1.13569
TCP11L2	-	1.31417	2.20004	2.61865
TEKT2	-	-	1.37132	1.51904
TESK2	-	-	-	1.28758
TET1	-	-	0.75869	-
TET2	-	-	0.758277	-
TEX14	-	-	0.742608	0.746346
TEX19	-	0.970212	1.17774	-
TFDP1	-	-	-	-0.761698
TFDP2	-	-	0.980028	1.08523
TGFB3	-	-	-1.32751	-2.17094
TIMM10B	-	-	-	-0.699798
TIMM23	-	-	-	-0.660512
TLE2	-	-	-	0.799302
TLE6	-	-	1.72258	2.34011
TMEM104	-	-	-0.688623	-0.724705
TMEM132C	-	-	-	0.984059
TMEM136	-	-	0.655561	-
TMEM138	-	-	-	-0.659583
TMEM154	-	-	0.875318	-
TMEM163	-	-	0.819699	1.04873
TMEM187	-	-	0.932727	1.07493
TMEM198B	-	-	-	0.998682
TMEM229A	-	-	-1.80773	-
TMEM42	-	-	0.993026	-
TMEM91	-	-	-	0.842862
TMTC1	-	-	1.16411	1.03413
TNFRSF10A	-	-	-0.977419	-
TNFRSF10D	-	-	-0.910879	-1.05029
TNFRSF12A	-	-	-1.37584	-1.22994
TNFRSF21	-	-	-0.963261	-1.16961
TNS3	-	-	-1.16669	-2.05897
TOMM5	-	-	-	-0.724496
TP53I3	-	-	-	-0.570623
TP53TG3F	-	-	0.900819	0.890164
TRAF3IP2	-	-	-	-1.40491
TRIB1	-	-	-0.829934	-0.893536
TRIM32	-	-	-0.791286	-
TRIP13	-	-	-	-0.519679
TRMT12	-	-	-	-0.561696
TRMT1L	-	-	1.14209	-
TSACC	-	-	-	-0.532355
TSC22D4	-	-	-	0.682239
TSHZ1	-	-	-	1.20849
TSHZ2	-	-	-	0.747435
TTC25	-	-	0.994764	0.895365
TTC8	-	-	0.923034	0.905346
TUBB2A	-	-	-	-1.09007
TUBB4B	-	-	-1.06668	-1.0379
TUBB6	-	-	-	-1.10137
TXNL4A	-	-	-	-0.517257
UBALD2	-	-	1.15612	-
UBE2J1	-	-	0.589257	-
UBL4A	-	-	-0.865206	-
UFL1	-	-	0.645034	-
UMPS	-	-	-	-0.585653
UNC5B	-	-	-	-0.695392
UNKL	-	-	0.877024	0.839741
UPF3B	-	-	0.659213	-
URB2	-	-	-0.968901	-1.39984
USP31	-	-	-0.877593	-0.961605
UTP15	-	-	-	-0.862848
UTP3	-	-	-	-0.623864
VASH1	-	-	-0.904895	-1.35657
VGF	-	-	-	-1.76535
VLDLR	-	-	-	1.1243
VLDLR-AS1	-	-	0.776259	1.20417
VPS37B	-	-	-0.683341	-
VSNL1	-	-	-	-1.16081
VSTM2A	-	-	-	0.778845
VSTM2A-OT1	-	-	1.10181	-
WDR19	-	-	0.788419	0.781136
WDR72	-	-	-	0.865199
WIPI2	-	-	-	0.58587
XBP1	-	-	-1.36212	-1.58653
XRN1	-	-	0.964038	0.781903
XYLT1	-	-	-	1.0678
YPEL2	-	1.81085	2.31214	2.05213
YPEL3	-	-	-	1.65319
YPEL5	-	-	-	0.870332
YTHDF2P1	-	-	-0.622693	-
YWHAG	-	-	-	-0.694309
ZADH2	-	-	0.99054	-
ZBTB7C	-	-	-	-1.14595
ZC3H6	-	-	1.55199	1.047
ZCWPW1	-	-	-	0.70091
ZDHHC14	-	-	-	-0.890117
ZER1	-	-	-	0.749817
ZFP36	-	-	-	0.599616
ZFPM1	-	-	-0.985448	-
ZFYVE1	-	-	-	0.579619
ZMPSTE24	-	-	-	-0.769705
ZNF19	-	-	0.9036	-
ZNF22	-	-	-	-0.575229
ZNF239	-	-	-	-0.65226
ZNF280A	-	-	-0.776412	-
ZNF345	-	-	0.808162	-
ZNF350	-	-	0.717978	0.578537
ZNF37BP	-	-	0.791485	0.77752
ZNF425	-	-	-	0.703013
ZNF490	-	-	0.77139	-
ZNF521	-	-	1.03824	1.33812
ZNF542P	-	-	-0.632642	-
ZNF833P	-	-	-	0.892818
ZNF844	-	-	0.870524	0.873216
ZNF862	-	-	0.878262	1.10495
ZNRF1	-	-	-0.804446	-0.760703
ZXDB	-	-	0.862833	-

## Sheet: upregulated genes
genes	60'	120'	240'	360'
	logFC	logFC	logFC	logFC
ABCA1	-	-	-	1.29514
ABCA12	-	-	1.2978	1.3796
ABCB7	-	-	-	0.551549
ABHD4	-	-	1.24237	1.31735
ABLIM2	-	-	-	0.925644
ABTB1	-	-	1.58808	1.81892
ACACB	-	-	-	0.981932
ACRBP	-	-	0.972486	1.35241
ADAMTS9	-	-	-	0.744304
ADAMTS9-AS2	-	-	-	1.23085
ADM	2.22765	3.38694	3.53582	3.18983
AFDN-AS1	-	-	-	0.947946
ALDH6A1	-	-	-	0.707553
ALX1	-	-	0.809061	0.744576
ANK3	-	-	-	1.08892
ANKRD28	-	-	-	0.659514
AP5S1	-	-	0.63968	-
APOBEC3G	-	-	-	0.751252
APPL2	-	-	-	0.839283
ARFGEF3	-	-	1.69089	1.66484
ARHGEF3	-	-	1.30936	-
ATCAY	-	-	-	0.59286
ATG14	-	-	0.862221	0.915332
ATG2B	-	-	0.813912	-
ATP6V1G2	-	-	-	0.910551
AUH	-	-	0.770742	0.868437
AVIL	-	-	-	1.0051
B3GALT2	-	-	1.13824	-
BAIAP2L2	-	-	-	1.08127
BCL11A	-	-	-	0.76504
BCL11B	-	-	1.9605	2.30085
BCL2L11	-	-	0.612193	0.624633
BCL6	-	-	1.37556	1.67277
BEND7	-	-	-	1.01031
BIK	-	-	-	1.1965
BMF	-	-	1.60932	2.02995
BRD8	-	-	1.00427	0.960677
BTG1	-	-	1.38011	1.06458
C10orf82	-	-	-	1.0417
C16orf86	-	-	-	1.15535
C1QTNF9B	-	-	-	1.15099
CALHM2	-	-	0.711934	1.04893
CAMK1G	-	-	-	1.82164
CARTPT	-	-	-	1.23374
CASC15	-	-	0.668516	0.669823
CBX7	-	-	1.35241	1.43217
CCDC146	-	-	-	0.909274
CCDC174	-	-	0.841795	0.707605
CCDC28A	-	-	1.49708	1.37047
CCDC6	-	-	0.825347	0.743398
CCDC77	-	-	0.992509	0.692234
CCNDBP1	-	-	-	0.613747
CCNG2	-	-	-	1.25197
CCNL2	-	-	-	0.611422
CD82	-	-	-	1.16925
CDH18	-	-	1.36116	2.24842
CELF6	-	-	0.640964	0.835263
CFHR4	-	-	1.0146	1.37087
CHST7	-	-	-	0.888972
CIR1	-	-	1.28495	0.946235
CITED2	-	1.81591	1.95058	2.05565
CLK4	-	-	1.20172	-
CNTNAP3	-	-	1.32724	1.33348
COQ8A	-	-	1.13384	1.30606
CPAMD8	-	-	-	1.00137
CREB3L4	-	-	1.09294	1.33627
CREBRF	-	-	1.77692	1.70784
CRIPT	-	-	-	0.713536
CROT	-	-	-	0.644032
CTDSP2	-	-	1.09334	1.00117
CTSF	-	-	1.42544	1.6616
CTSO	-	-	-	1.06747
CWF19L2	-	-	0.616761	-
CXXC4	-	-	1.2081	1.15565
CYP1B1	-	-	2.55519	2.93962
CYP3A5	-	-	0.921473	1.03468
CYP3A7	-	-	0.88213	0.920831
D2HGDH	-	-	-	0.642082
DACH1	-	-	1.18505	0.872044
DBP	-	-	-	0.882442
DCAF8	-	-	-	0.791527
DCLK3	-	-	1.39056	1.20335
DEPTOR	-	-	-	1.29916
DIO2	-	-	1.2607	1.6663
DIRC3	-	-	1.01605	0.980067
DISP1	-	-	-	0.768743
DLC1	-	-	0.995485	1.13259
DLG2	-	-	-	1.09825
DLL1	-	-	-	0.943362
DMD	-	-	0.823506	-
DUSP26	-	-	1.30352	0.819168
DYX1C1-CCPG1	-	-	0.983677	0.993981
EAPP	-	-	1.17978	0.849619
EIF2D	-	-	-	0.595587
EIF3J-AS1	-	-	0.690156	0.5634
ENPP2	-	-	-	1.96901
EPC2	-	-	0.725274	-
EPG5	-	-	0.62659	0.708666
ERCC5	-	-	0.76832	0.93582
ETS2	-	-	0.842416	-
EXOC1	-	-	-	0.494857
EXTL3-AS1	-	-	0.716683	-
EZH1	-	-	-	0.654128
FAM117A	-	-	0.824659	0.702407
FAM134B	-	-	0.688111	0.553126
FAM214A	-	-	1.31647	1.56896
FAM227B	-	-	-	0.765338
FAM229B	-	-	-	1.18294
FAM46A	-	1.52706	2.10996	1.58509
FAM47E	-	-	1.00583	1.1002
FAM63A	-	-	1.24239	1.43206
FAM65C	-	-	2.26137	2.97538
FAXDC2	-	-	2.32119	2.39371
FBXL4	-	-	0.805226	-
FBXO25	-	-	-	1.1564
FBXO32	-	-	2.69029	2.38549
FIGN	-	-	0.895256	-
FOXK1	-	-	0.807846	0.684927
FOXO1	-	-	0.897367	1.23394
FOXO4	-	-	-	1.14081
FOXP1	-	-	1.05421	1.23338
FRAT1	-	-	1.49043	1.34013
FRZB	-	-	0.711819	0.845269
GAB2	-	-	-	0.618977
GABARAPL1	-	-	0.932753	1.11708
GATA6	-	-	-	1.13909
GCLC	-	-	0.700987	-
GDPD1	-	-	-	0.850296
GEM	-	1.30631	1.32444	1.01809
GLCCI1	-	-	1.02589	0.673485
GLIS1	-	-	1.70162	2.4544
GLUL	-	-	-	0.668503
GPR146	-	-	1.49869	1.68135
GRIA2	-	-	1.30968	1.44933
GRM8	-	-	-	0.986366
H1FX-AS1	-	-	0.832068	0.711489
HBP1	-	1.40911	1.751	1.5886
HDAC5	-	-	0.67665	0.828508
HECA	-	-	1.39802	1.3018
HGF	-	-	0.694159	-
HIST1H1C	-	-	-	0.887098
HIST1H2AC	-	-	2.09818	2.06691
HIST2H2AA3	-	-	0.93611	1.0148
HIST2H2AA4	-	-	-	0.844569
HIST3H2A	-	-	-	0.821055
HMGCL	-	-	-	1.01142
HOXB2	-	-	0.987312	1.03676
HOXD10	-	-	-	1.39851
IFT172	-	-	-	0.540018
IGFN1	-	-	-	0.88225
IKZF2	-	-	1.14538	1.0953
IL15	-	-	0.727523	-
IL21R-AS1	-	-	0.866277	0.885578
INSR	-	-	-	0.682862
IP6K2	-	0.648681	0.969655	1.05511
JADE2	-	-	0.600159	0.948264
JAK3	-	-	-	1.03089
JARID2	-	-	0.947939	-
KATNAL2	-	-	-	1.22133
KCTD11	-	-	-	0.947332
KDM5B	-	-	-	0.75979
KDM6A	-	-	1.01249	0.847772
KLF3	-	-	0.597514	-
KLF9	-	-	1.57852	1.7177
KLHDC8A	-	1.48462	2.22581	2.00809
KLHDC9	-	-	0.876567	1.17557
KLHL24	-	-	1.61158	1.65916
KLK4	-	-	1.08862	1.74564
KLKP1	-	-	-	1.4596
LETMD1	-	-	-	0.639746
LINC00174	-	-	-	0.848822
LINC00632	-	-	1.43603	1.52535
LINC01270	-	-	-	0.951437
LNPEP	-	-	-	0.992208
LRBA	-	-	0.648876	0.801948
LRP4	-	-	1.26724	1.44059
LRRC73	-	-	-	0.578913
LRRN3	-	-	-	1.02999
LRRTM2	-	-	2.06369	1.86263
MAB21L1	-	1.10267	1.09973	0.926849
MANBA	-	-	-	0.760998
MAOA	-	-	-	0.824348
MAP7	-	-	-	0.796901
MAPK10	-	-	-	1.27117
MBNL2	-	-	1.45377	1.25124
MBTD1	-	-	0.792519	0.718029
MC1R	-	-	-	0.735049
MET	-	-	0.984709	0.9889
METTL7A	-	-	0.922942	0.923027
MGAT4C	-	-	1.2948	1.57576
MKRN1	-	-	-	0.71291
MORN3	-	-	0.94085	1.13691
MORN4	-	-	-	0.533304
MRPS35	-	-	0.5936	-
MRVI1	-	-	0.934105	1.10687
MXI1	-	-	-	1.95572
MYT1	-	-	1.1711	1.29348
N4BP2L1	-	-	1.85702	1.94131
NBR1	-	-	0.934082	1.0077
NDNF	-	-	0.862004	1.23898
NDRG1	-	-	1.82399	2.17493
NEUROD4	-	-	1.26217	1.35024
NIT1	-	-	-	0.720238
NOA1	-	-	-	0.643378
NOL4	-	-	0.868374	-
NR4A3	-	-	-	0.889368
NRXN1	-	-	-	0.663315
NSUN4	-	-	0.580753	-
NTNG1	-	-	-	1.33125
NYAP2	-	-	1.29856	-
OOEP	-	-	0.894947	-
ORAI3	-	-	-	0.809592
OSBPL10	-	-	1.24183	1.25934
OTUD1	-	1.20505	1.35586	1.27136
P2RX4	-	-	-	0.665869
P2RX7	-	-	1.8053	1.68128
PAK5	-	-	0.871079	0.73224
PBX1	-	-	-	0.74277
PBXIP1	-	-	1.05944	1.57818
PCDH17	-	-	1.4904	-
PCDH20	-	1.0914	1.92216	1.38338
PCDH8	-	-	-	1.63696
PCDHB9	-	-	-	0.66622
PCMTD2	-	-	1.03722	1.13235
PCSK1	-	-	0.593561	0.685563
PDE4B	-	-	-	0.66979
PDK2	-	-	-	1.61863
PDZRN3	-	-	1.46922	1.388
PGAM2	-	-	-	0.927699
PIK3IP1	-	1.54786	2.13682	2.3259
PIM1	-	-	1.17387	-
PINK1	-	-	-	0.664949
PKDCC	-	-	-	0.980573
PLAG1	-	-	1.04843	1.4095
PLCD1	-	-	0.969098	1.50496
PLCL1	-	-	1.12275	0.823566
PLEKHM3	-	-	0.916074	-
PLPPR4	-	-	0.574638	-
PNRC1	-	1.32245	1.73918	1.55497
POLD4	-	-	-	0.922521
PPP1R1C	-	-	-	0.653085
PRKAB2	-	-	0.811546	0.688536
PRKACB	-	-	0.842702	0.766387
PRRT1	-	-	0.90197	-
PTPRD	-	-	0.894188	1.31782
PUM1	-	-	0.64129	-
RAI2	-	-	0.892752	0.821728
RAPGEF4	-	-	-	1.412
RASGRP2	-	-	-	1.27645
RBL2	-	-	-	0.822746
RBM11	-	-	0.724553	0.7832
RFPL2	-	-	-	1.19854
RHOBTB1	-	-	1.77551	1.64499
RICTOR	-	-	1.34489	1.01456
RILPL2	-	-	0.639266	0.610891
RNF122	-	-	-	0.906159
ROBO2	-	-	-	1.06354
RPS6KA5	-	-	-	0.853539
RUNDC3B	-	-	0.929469	-
RYR2	-	-	-	0.923588
SAMD13	-	-	0.793861	-
SATB1	-	-	0.655095	-
SCML4	-	-	1.5589	1.93398
SCN1A	-	-	0.814876	-
SERPINF1	-	-	0.538289	0.812786
SERTAD4-AS1	-	-	1.51324	1.49008
SESN3	-	-	1.15606	1.2804
SETDB2	-	-	0.774311	-
SGCD	-	-	-	0.781492
SGSH	-	-	-	0.953794
SLC12A6	-	-	-	1.14098
SLC25A27	-	-	1.529	1.9602
SLC26A11	-	-	-	0.628659
SLC27A1	-	-	0.668429	0.926144
SLC35F5	-	-	0.823254	-
SLC6A12	-	-	-	1.38928
SLC6A15	-	-	0.640571	0.719655
SLC9A8	-	-	-	0.612332
SLITRK6	-	-	1.55824	1.51496
SLU7	-	-	1.0121	0.882513
SMPDL3A	-	-	1.18566	0.910235
SNAI1	-	-	-	1.01189
SNORA13	-	-	0.959244	0.910437
SNORA7B	-	-	0.647176	0.545128
SOCS1	-	-	1.21362	1.05312
SOCS2	-	-	0.898936	0.861104
SORL1	-	-	-	1.00903
SPDYE5	-	-	0.974574	-
SRP14-AS1	-	-	-	0.825669
ST8SIA4	-	-	1.52348	1.22761
STAG2	-	-	0.669396	-
STAMBPL1	-	-	0.83092	-
STON1	-	-	-	1.66825
STXBP3	-	-	0.765547	0.632759
SYNE1	-	-	-	0.562267
TAF4B	-	-	1.05722	-
TANC1	-	-	0.981937	0.978752
TATDN3	-	-	-	0.793938
TBC1D2	-	-	-	0.615765
TCP11L2	-	1.31417	2.20004	2.61865
TEKT2	-	-	1.37132	1.51904
TESK2	-	-	-	1.28758
TET1	-	-	0.75869	-
TET2	-	-	0.758277	-
TEX14	-	-	0.742608	0.746346
TEX19	-	0.970212	1.17774	-
TFDP2	-	-	0.980028	1.08523
TLE2	-	-	-	0.799302
TLE6	-	-	1.72258	2.34011
TMEM132C	-	-	-	0.984059
TMEM136	-	-	0.655561	-
TMEM154	-	-	0.875318	-
TMEM163	-	-	0.819699	1.04873
TMEM187	-	-	0.932727	1.07493
TMEM198B	-	-	-	0.998682
TMEM42	-	-	0.993026	-
TMEM91	-	-	-	0.842862
TMTC1	-	-	1.16411	1.03413
TP53TG3F	-	-	0.900819	0.890164
TRMT1L	-	-	1.14209	-
TSC22D4	-	-	-	0.682239
TSHZ1	-	-	-	1.20849
TSHZ2	-	-	-	0.747435
TTC25	-	-	0.994764	0.895365
TTC8	-	-	0.923034	0.905346
UBALD2	-	-	1.15612	-
UBE2J1	-	-	0.589257	-
UFL1	-	-	0.645034	-
UNKL	-	-	0.877024	0.839741
UPF3B	-	-	0.659213	-
VLDLR	-	-	-	1.1243
VLDLR-AS1	-	-	0.776259	1.20417
VSTM2A	-	-	-	0.778845
VSTM2A-OT1	-	-	1.10181	-
WDR19	-	-	0.788419	0.781136
WDR72	-	-	-	0.865199
WIPI2	-	-	-	0.58587
XRN1	-	-	0.964038	0.781903
XYLT1	-	-	-	1.0678
YPEL2	-	1.81085	2.31214	2.05213
YPEL3	-	-	-	1.65319
YPEL5	-	-	-	0.870332
ZADH2	-	-	0.99054	-
ZC3H6	-	-	1.55199	1.047
ZCWPW1	-	-	-	0.70091
ZER1	-	-	-	0.749817
ZFP36	-	-	-	0.599616
ZFYVE1	-	-	-	0.579619
ZNF19	-	-	0.9036	-
ZNF345	-	-	0.808162	-
ZNF350	-	-	0.717978	0.578537
ZNF37BP	-	-	0.791485	0.77752
ZNF425	-	-	-	0.703013
ZNF490	-	-	0.77139	-
ZNF521	-	-	1.03824	1.33812
ZNF833P	-	-	-	0.892818
ZNF844	-	-	0.870524	0.873216
ZNF862	-	-	0.878262	1.10495
ZXDB	-	-	0.862833	-

## Sheet: downregulated genes
genes	60'	120'	240'	360'
	logFC	logFC	logFC	logFC
ADAM19	-	-	-1.10565	-1.33544
ADM2	-	-	-0.868805	-
AEN	-	-	-0.868703	-0.871561
AIMP2	-	-	-	-0.69811
AJAP1	-	-	-1.11626	-1.6821
AK4P3	-	-	-	-1.30361
AKAP1	-	-	-	-0.740591
ALDH1B1	-	-	-1.04621	-1.14609
AMD1	-	-	-0.842386	-1.21322
ARC	-	-	-1.34138	-1.2397
ARHGAP25	-	-	-0.777847	-0.911791
ARHGAP26	-	-	-	-0.66273
ARL4AP2	-	-	-	-0.941661
ASIC1	-	-	-0.796961	-1.07912
ATF3	-	-	-1.45416	-1.73348
ATG101	-	-	-0.711846	-
ATP5G1P5	-	-	-	-0.560412
AUNIP	-	-	-0.945759	-1.19529
AUTS2	-	-	-	-0.711301
B3GNT5	-	-	-0.787167	-1.14455
B4GALNT1	-	-	-	-0.693086
B4GALT2	-	-	-	-0.668047
BATF3	-	-	-1.39935	-1.84562
BAZ1A	-	-	-	-0.789277
BCL2	-	-	-	-1.0447
BDKRB2	-	-	-1.13973	-
BEGAIN	-	-	-1.36818	-1.2452
BEND3	-	-	-	-1.30269
BLVRA	-	-	-	-0.545163
BRSK2	-	-	-	-0.919825
BTBD11	-	-	-1.02572	-1.60599
BYSL	-	-	-	-0.817264
BZW1	-	-	-	-0.82844
BZW1P1	-	-	-	-0.8897
C11orf24	-	-	-0.606032	-0.75916
C14orf169	-	-	-0.874278	-1.04019
C15orf39	-	-	-	-1.2139
C1QL1	-	-	-0.960932	-0.972957
C20orf24	-	-	-	-0.572592
C21orf2	-	-	-0.659693	-
C7orf50	-	-	-	-0.697918
C8orf31	-	-	-	-1.3989
C8orf48	-	-	-	-0.903254
CCDC184	-	-	-1.02452	-
CCDC88C	-	-	-	-2.1795
CCNE1	-	-	-0.851423	-0.88236
CD83	-	-	-0.585789	-
CDC25A	-	-	-0.792253	-0.899298
CDC42EP2	-	-	-0.851435	-
CDCA7	-	-	-	-0.909758
CDH11	-	-	-1.38928	-2.13322
CDK2AP1	-	-	-	-0.605051
CDKN1A	-	-	-1.10264	-1.38261
CDR2	-	-	-1.33	-1.04838
CDR2L	-	-	-0.987369	-
CEBPG	-	-	-	-0.642684
CHAC1	-	-	-1.07347	-0.768572
CHAC2	-	-	-	-1.02761
CHKA	-	-	-	-0.724981
CHODL	-	-	-	-0.737245
CHPF2	-	-	-1.09761	-0.720213
CHRNA10	-	-0.779747	-0.806841	-
CHST11	-	-	-1.14518	-1.41417
CHST8	-	-	-1.00129	-
CHSY1	-	-	-0.8604	-0.794314
CMC2	-	-	-	-0.595917
CMTM7	-	-	-	-0.738628
COA7	-	-	-0.864779	-0.872956
COMMD5	-	-	-	-0.611476
CPSF6	-	-	-	-0.603911
CRELD2	-	-	-	-0.893194
CSNK1D	-	-	-0.887501	-
CXCR4	-	-0.999049	-1.31955	-1.49776
CYB561	-	-	-1.63897	-1.19979
CYB5R2	-	-	-	-0.721863
CYCS	-	-	-	-0.918521
CYHR1	-	-	-0.636939	-
DDX21	-	-	-	-0.548247
DDX28	-	-	-	-0.550829
DEGS1	-	-	-	-0.689981
DGCR14	-	-	-0.751695	-0.677515
DGCR8	-	-	-0.901381	-0.915395
DIDO1	-	-	-1.14674	-0.769899
DIO3	-	-	-1.33417	-2.22945
DIO3OS	-	-	-1.50016	-1.53905
DKK1	-	-1.60757	-1.54358	-1.5299
DNAJB11	-	-	-	-1.21771
DNAJC3	-	-	-	-0.787668
DNLZ	-	-	-	-0.625929
DOCK9	-	-	-	-0.989493
DOCK9-AS2	-	-	-	-0.777745
DPF1	-	-	-0.853363	-0.850737
DPH3	-	-	-	-0.825429
DPYSL3	-	-	-	-1.31871
DRAM1	-	-	-	-1.02339
DRGX	-	-	-0.733817	-
DTX1	-	-	-0.844804	-
DTX3L	-	-	-	-0.775425
DUBR	-	-	-	-0.669334
DUSP16	-	-	-0.825461	-0.736614
DUSP4	-	-1.35097	-2.76745	-2.72088
DUSP5	-	-0.887466	-1.42905	-1.44985
DUSP6	-	-4.17924	-4.31154	-4.48672
DUSP8	-	-	-1.17204	-
E2F2	-	-	-	-0.709822
EFNB2	-	-	-1.69954	-2.14737
EMC8	-	-	-	-0.604824
ENC1	-	-	-1.20916	-1.4292
ENSA	-	-	-	-0.817966
EP400NL	-	-	-1.15011	-
EPHB3	-	-	-0.947399	-
ETV1	-	-	-	-1.88237
ETV5	-	-	-1.7982	-2.72094
EXTL3	-	-	-	-0.520624
FAM105A	-	-	-	-1.06719
FAM111B	-	-	-	-1.08683
FAM118B	-	-	-	-0.747522
FAM127C	-	-	-	-0.783561
FAM129B	-	-	-	-0.941915
FAM167A-AS1	-	-	-0.945656	-0.988668
FAM35A	-	-	-	-0.688728
FAM57A	-	-	-0.793375	-0.659729
FAM58A	-	-	-	-0.729559
FBLIM1	-	-	-0.853995	-
FBXL18	-	-	-0.636436	-
FEN1P1	-	-	-0.673053	-0.702072
FEV	-	-	-0.937504	-0.904751
FJX1	-	-0.810016	-1.64896	-1.81276
FKBP5	-	-	-	-0.733941
FOXC1	-	-	-1.16071	-1.04747
FOXK2	-	-	-0.726026	-
FRMD3	-	-	-1.58965	-2.42548
G3BP1	-	-	-	-0.854926
GADD45A	-	-0.975138	-0.742597	-
GAREM2	-	-	-	-1.06465
GDF10	-	-	-1.90475	-1.47049
GDF15	-	-	-1.36124	-1.7115
GFOD1	-	-	-	-0.618784
GJC2	-	-	-	-0.833765
GJD2	-	-	-0.888654	-0.693935
GMNN	-	-	-	-0.562575
GNB1L	-	-	-0.85204	-
GNG8	-	-	-0.710993	-
GPATCH4	-	-	-	-0.915325
GPR19	-	-0.94932	-	-
GPT2	-	-	-0.915508	-0.695669
GRB14	-	-	-	-0.767307
HABP4	-	-	-	-0.53438
HILPDA	-	-	-0.71769	-0.823354
HIVEP1	-	-	-0.945386	-
HIVEP3	-	-	-1.32854	-
HK2	-	-	-	-1.96845
HMGB3	-	-	-	-0.673662
HMGB3P6	-	-	-	-0.785787
HN1	-	-	-	-0.640642
HOXC8	-	-	-	-0.971101
HPDL	-	-	-	-1.00248
HPRT1	-	-	-	-0.625614
HS3ST2	-	-	-2.21765	-2.66969
HS6ST1	-	-	-1.36545	-1.61549
HSPA2	-	-	-0.650418	-0.796879
HSPA4	-	-	-	-0.962219
HSPA5	-	-	-	-1.91101
HTR1E	-	-	-1.05962	-
HYAL2	-	-	-	-0.661303
ICAM2	-	-	-	-1.21496
ID1	-	-1.63562	-	-
IDI1	-	-	-	-1.12884
IFIT5	-	-	-	-0.701946
IGDCC3	-	-	-	-1.28822
IL17RD	-	-	-	-0.885275
IMPDH1	-	-	-	-1.0138
INS	-	-	-1.39989	-
IRF2BPL	-	-	-0.923999	-
IRS2	-	-	-0.92609	-1.08959
IRX5	-	-0.969902	-0.789501	-
ISG20	-	-	-	-0.636994
ISLR	-	-	-1.65791	-2.53389
ITPKA	-	-	-0.761223	-0.63407
JAKMIP1	-	-	-	-1.67887
JMJD4	-	-	-	-0.644571
KCNK10	-	-	-1.27843	-1.60423
KCNK7	-	-	-	-0.779883
KITLG	-	-	-	-1.58391
KLF11	-	-	-0.713564	-0.819107
KLF7	-	-	-1.39106	-
KLHL18	-	-	-0.675824	-
KPNA3	-	-	-	-0.708101
LAMP5	-	-	-	-1.04187
LBH	-	-	-1.00937	-1.41917
LCMT2	-	-	-0.781849	-0.877862
LDLR	-	-	-	-1.13669
LHFPL2	-	-	-1.0023	-0.784692
LIF	-	-	-0.879578	-0.936719
LIN28B	-	-	-	-0.677307
LRFN4	-	-	-0.910473	-1.01227
LRRC20	-	-	-	-0.713445
LRRC4	-	-	-1.15454	-1.2222
LRRC55	-	-	-1.54498	-1.37425
LRRN2	-	-	-0.801327	-0.730483
LTV1	-	-	-	-0.930036
LZTS1	-	-	-1.45879	-1.15787
MANF	-	-	-	-1.46584
MAP2K4	-	-	-	-0.507495
MAP3K1	-	-	-0.926292	-1.21459
MAP6D1	-	-	-0.726961	-0.64332
MAPK7	-	-	-0.66193	-
MAPRE1	-	-	-	-0.584934
MAST4	-	-	-	-0.834835
MAT2A	-	-	-0.843055	-0.824389
MCM10	-	-	-	-0.70272
MEG8	-	-	-1.2061	-
METTL1	-	-	-	-0.937524
METTL21A	-	-	-	-0.864624
MFSD2A	-	-	-	-2.34496
MICALCL	-	-	-	-0.965703
MID1	-	-	-1.34373	-1.26906
MIDN	-	-1.11089	-1.19908	-0.728074
MINOS1	-	-	-	-0.526111
MIR7-3HG	-	-	-	-1.03626
MIR9-3HG	-	-	-1.13949	-1.04715
MPC1	-	-	-	-0.96483
MPP6	-	-	-	-0.838896
MPV17L2	-	-	-	-1.10057
MRPL14	-	-	-	-0.637769
MSC	-	-	-1.38793	-1.31468
MTFP1	-	-	-	-0.731915
MYC	-	-1.48354	-1.11609	-
MYCN	-	-1.54635	-1.98356	-1.64824
NABP1	-	-	-	-1.09136
NACAD	-	-	-0.682421	-
NANOS1	-	-	-0.885637	-1.22672
NAV2	-	-	-	-1.23485
NBL1	-	-	-	-0.648488
NECTIN1	-	-	-0.703373	-0.786245
NIP7	-	-	-	-0.706279
NOL12	-	-	-	-0.622426
NOP16	-	-	-	-0.904161
NSUN2	-	-	-	-0.792594
NUP50	-	-	-0.851223	-
NUP50-AS1	-	-	-	-0.663631
NXT1	-	-	-0.821577	-0.987499
OTOP1	-	-	-0.905065	-0.686084
P2RY6	-	-1.01041	-1.34477	-0.875178
PANX1	-	-	-0.660017	-0.837818
PARP9	-	-	-1.10665	-1.18562
PDE3B	-	-	-	-0.698423
PDLIM3	-	-	-	-1.13089
PDZD2	-	-	-	-0.999923
PELO	-	-	-0.598905	-0.570478
PER1	-	-	-0.655645	-
PER2	-	-	-1.10435	-
PGAM1	-	-	-	-0.786321
PGF	-	-	-1.74258	-1.28859
PHF23	-	-	-0.572401	-
PHLDA3	-	-	-0.94517	-
PI15	-	-	-	-1.15279
PIGW	-	-	-	-1.01361
PIK3R1	-	-	-1.00568	-1.12434
PIRT	-	-	-1.46218	-1.1846
PKIA	-	-	-0.718492	-1.03211
PLPP3	-	-	-1.62687	-2.09061
PMEPA1	-	-0.844276	-	-
PMM2	-	-	-	-0.717627
PNO1	-	-	-	-1.06102
PNP	-	-	-	-0.698793
POLR3H	-	-	-	-0.874184
POLR3K	-	-	-	-0.78091
PPAT	-	-	-	-0.971016
PPEF1	-	-	-0.8662	-1.38551
PPFIBP2	-	-	-0.942171	-0.955723
PPIF	-	-	-0.642556	-0.93175
PPP1R13B	-	-	-1.22732	-1.00187
PPP1R16B	-	-	-1.46289	-1.50585
PPP1R3C	-	-	-	-0.84076
PPP2CA	-	-	-	-0.700899
PPP2R2D	-	-	-0.731225	-
PPP2R5B	-	-	-0.971944	-0.614182
PPRC1	-	-	-1.08685	-1.20766
PRDM12	-	-	-1.20593	-1.1401
PRKCD	-	-	-0.747467	-
PRMT6	-	-	-	-0.557188
PRRT4	-	-	-1.46034	-2.09982
PTPN9	-	-	-	-1.00322
PTPRE	-	-	-1.08727	-1.31346
PUS1	-	-	-0.805886	-0.888959
PUS7	-	-	-	-1.17724
PWWP2B	-	-	-0.997141	-0.719532
PYCR1	-	-	-	-0.623829
RAB11FIP5	-	-	-0.66806	-
RAB21	-	-	-	-0.538856
RAB3IL1	-	-	-0.865198	-
RAI1	-	-	-0.999385	-
RASEF	-	-	-	-1.21357
RBM12	-	-	-	-0.708087
RD3	-	-	-0.986982	-1.55959
RELT	-	-	-1.11828	-1.26113
RET	-	-	-	-0.921825
RGS16	-	-	-1.64983	-1.70189
RGS19	-	-	-0.603402	-0.854854
RGS2	-	-	-0.844294	-1.13965
RHOB	-	-1.13854	-1.07517	-
RHOBTB2	-	-	-0.85344	-0.730674
RIMKLA	-	-	-	-0.603308
RINL	-	-	-	-1.10186
RN7SL657P	-	-	-	-0.701912
RND3	-	-	-1.51198	-2.052
RNF207	-	-	-	-0.663195
RNF219	-	-	-	-0.723328
RPS6KA2	-	-	-	-1.25359
RRP15	-	-	-	-0.816847
RRS1	-	-	-0.94043	-1.46832
RTN4R	-	-	-	-1.13625
S1PR2	-	-	-0.944331	-0.60777
SACS	-	-	-	-0.729758
SAMD4A	-	-	-0.689004	-
SAPCD2	-	-	-	-0.75142
SCRT2	-	-	-2.05434	-2.22115
SDC1	-	-	-0.882819	-1.28581
SDF2L1	-	-	-1.2182	-1.77996
SH3RF1	-	-	-1.1445	-1.52298
SHB	-	-	-1.39147	-1.06881
SHC3	-	-	-0.924308	-2.55209
SHC4	-	-	-1.10691	-0.961692
SHROOM3	-	-	-1.38771	-1.56824
SIPA1L1	-	-	-	-0.770958
SLBP	-	-	-	-0.670448
SLC1A5	-	-	-0.985892	-1.20982
SLC20A1	-	-	-	-0.864785
SLC25A10	-	-	-	-0.709729
SLC25A19	-	-	-	-0.641735
SLC32A1	-	-	-	-1.20902
SLC35A4	-	-	-	-0.794584
SLC35C1	-	-	-0.900575	-
SLC35D3	-	-0.73917	-0.570772	-
SLC52A2	-	-	-	-0.716762
SLC6A8	-	-	-1.04945	-1.03337
SLC7A11	-	-	-	-0.931221
SMCO4	-	-	-1.72941	-1.9364
SMCO4P1	-	-	-1.03109	-1.23659
SMIM12	-	-	-	-0.632175
SNHG15	-	-	-	-0.798259
SNHG16	-	-	-	-0.662488
SNN	-	-	-0.786039	-0.752845
SNORA64	-	-	-0.694883	-0.865846
SNX25	-	-	-	-0.790242
SPATA2L	-	-	-1.08567	-
SPRED1	-	-	-1.83956	-2.08109
SPRED2	-	-	-2.06018	-2.24765
SPRY2	-	-1.20102	-1.22668	-1.22
SPRY4	-	-2.90398	-4.62727	-4.56308
SPRYD4	-	-	-	-0.725362
SPTSSA	-	-	-	-0.744209
SREBF1	-	-	-	-0.5039
SRFBP1	-	-	-	-0.785784
SRXN1	-	-	-	-0.81503
ST3GAL1	-	-	-1.51538	-
STARD4	-	-	-	-1.4388
TBC1D16	-	-	-	-0.844239
TCF15	-	-	-0.866291	-1.13569
TFDP1	-	-	-	-0.761698
TGFB3	-	-	-1.32751	-2.17094
TIMM10B	-	-	-	-0.699798
TIMM23	-	-	-	-0.660512
TMEM104	-	-	-0.688623	-0.724705
TMEM138	-	-	-	-0.659583
TMEM229A	-	-	-1.80773	-
TNFRSF10A	-	-	-0.977419	-
TNFRSF10D	-	-	-0.910879	-1.05029
TNFRSF12A	-	-	-1.37584	-1.22994
TNFRSF21	-	-	-0.963261	-1.16961
TNS3	-	-	-1.16669	-2.05897
TOMM5	-	-	-	-0.724496
TP53I3	-	-	-	-0.570623
TRAF3IP2	-	-	-	-1.40491
TRIB1	-	-	-0.829934	-0.893536
TRIM32	-	-	-0.791286	-
TRIP13	-	-	-	-0.519679
TRMT12	-	-	-	-0.561696
TSACC	-	-	-	-0.532355
TUBB2A	-	-	-	-1.09007
TUBB4B	-	-	-1.06668	-1.0379
TUBB6	-	-	-	-1.10137
TXNL4A	-	-	-	-0.517257
UBL4A	-	-	-0.865206	-
UMPS	-	-	-	-0.585653
UNC5B	-	-	-	-0.695392
URB2	-	-	-0.968901	-1.39984
USP31	-	-	-0.877593	-0.961605
UTP15	-	-	-	-0.862848
UTP3	-	-	-	-0.623864
VASH1	-	-	-0.904895	-1.35657
VGF	-	-	-	-1.76535
VPS37B	-	-	-0.683341	-
VSNL1	-	-	-	-1.16081
XBP1	-	-	-1.36212	-1.58653
YTHDF2P1	-	-	-0.622693	-
YWHAG	-	-	-	-0.694309
ZBTB7C	-	-	-	-1.14595
ZDHHC14	-	-	-	-0.890117
ZFPM1	-	-	-0.985448	-
ZMPSTE24	-	-	-	-0.769705
ZNF22	-	-	-	-0.575229
ZNF239	-	-	-	-0.65226
ZNF280A	-	-	-0.776412	-
ZNF542P	-	-	-0.632642	-
ZNRF1	-	-	-0.804446	-0.760703
